# Supplementary material for: AT-specific DNA visualization revisits the directionality of bacteriophage λ DNA ejection
Source: Nucleic Acids Res. 2023 May 9;51(11):5634–46. doi: 10.1093/nar/gkad340 (PMC10287942; doi:10.1093/nar/gkad340)
Supplement: gkad340_Supplemental_Files [file gkad340_supplemental_files.zip]

Archive with 2 entries (2 files):
- SI.pdf
- SI_Movie_S1.mp4
